# Supplementary material for: A Delphi Study on the Healthcare Needs of Patients with Type 1 Diabetes during the Transition from Adolescence to Adulthood: Consensus among Patients, Primary Caregivers, and Healthcare Providers
Source: Int J Environ Res Public Health. 2021 Jul 4;18(13):7149. doi: 10.3390/ijerph18137149 (PMC8296953; doi:10.3390/ijerph18137149)
Supplement: Supplementary file 1 [file ijerph-18-07149-s001.zip]

Archive with 1 entries (1 files):
- ijerph-1239578-supplementary.pdf
